# Supplementary material for: Reporting Chemical Data in the Environmental Sciences
Source: ACS Environ Au. 2025 Jul 29;5(5):444–56. doi: 10.1021/acsenvironau.5c00034 (PMC12447227; doi:10.1021/acsenvironau.5c00034)
Supplement: Supplementary file 2 [file vg5c00034_si_002.xlsx]

## Sheet: Table_SI_1
Row	Mentioned_in	Primary_id	Name	Synonym_1	Synonym_2	Synonym_3	Synonym_4	Molecular_Formula	CAS_RN	Deleted_CAS	DTXSID	PubChem_CID	SMILES	Extended_SMILES	Std_InChI	Std_InChIKey	InChI	InChIKey	Comment
1	Section 1, Figure 1	CAS RN	1,2-Dichloroethene	1,2-Dichloroethylene	1,2-Dichloroethene			C2H2Cl2	540-59-0		DTXSID8024991	10900	ClC=CCl		InChI=1S/C2H2Cl2/c3-1-2-4/h1-2H	KFUSEUYYWQURPO-UHFFFAOYSA-N
2	Section 1, Figure 1	CAS RN	cis-1,2-Dichloroethene	(Z)-1,2-Dichloroethylene	(Z)-1,2-Dichloroethene			C2H2Cl2	156-59-2		DTXSID2024030	643833	Cl\C=C/Cl		InChI=1S/C2H2Cl2/c3-1-2-4/h1-2H/b2-1-	KFUSEUYYWQURPO-UPHRSURJSA-N
3	Section 1, Figure 1	CAS RN	trans-1,2-Dichloroethene	(E)-1,2-Dichloroethylene	(E)-1,2-Dichloroethene			C2H2Cl2	156-60-5		DTXSID7024031	638186	Cl\C=C\Cl		InChI=1S/C2H2Cl2/c3-1-2-4/h1-2H/b2-1+	KFUSEUYYWQURPO-OWOJBTEDSA-N
4	Section 1, Figure 1	Structure	chloroethene	vinyl chloride	Chloroethylene			C2H3Cl	75-01-04	1187028-37-0	DTXSID8021434	6338	ClC=C		InChI=1S/C2H3Cl/c1-2-3/h2H,1H2	BZHJMEDXRYGGRV-UHFFFAOYSA-N
5	Section 1, Figure 1	Structure	1-bromo-1-chloroethane	1-Bromo-1-chloroethane	1-Bromo-1-chloroethane			C2H4BrCl	593-96-4		DTXSID10870650	11654	CC(Cl)Br		InChI=1S/C2H4BrCl/c1-2(3)4/h2H,1H3	QMSVNDSDEZTYAS-UHFFFAOYSA-N
6	Section 1, Figure 1	Structure	(1S)-1-bromo-1-chloroethane					C2H4BrCl				23616462	C[C@H](Cl)Br		InChI=1S/C2H4BrCl/c1-2(3)4/h2H,1H3/t2-/m0/s1	QMSVNDSDEZTYAS-REOHCLBHSA-N
7	Section 1, Figure 1	Structure	(1R)-1-bromo-1-chloroethane					C2H4BrCl				96570687	C[C@@H](Cl)Br		InChI=1S/C2H4BrCl/c1-2(3)4/h2H,1H3/t2-/m1/s1	QMSVNDSDEZTYAS-UWTATZPHSA-N
8	Section 2.1, 2.2	Name	p,p'-DDT	4,4'-Dichlorodiphenyltrichloroethane	1,1,1-Trichloro-2,2-bis(p-chlorophenyl)ethane	4,4'-DDT	Clofenotan	C14H9Cl5	50-29-3	1081843-15-3	DTXSID4020375	3036	ClC1=CC=C(C=C1)C(C1=CC=C(Cl)C=C1)C(Cl)(Cl)Cl		InChI=1S/C14H9Cl5/c15-11-5-1-9(2-6-11)13(14(17,18)19)10-3-7-12(16)8-4-10/h1-8,13H	YVGGHNCTFXOJCH-UHFFFAOYSA-N
9	Section 2.1	Name	o,p'-DDT	2,4'-Dichlorodiphenyltrichloroethane	1,1,1-Trichloro-2-(o-chlorophenyl)-2-(p-chlorophenyl)ethane	2,4'-DDT		C14H9Cl5	789-02-6	58633-17-3	DTXSID6022345	13089	ClC1=CC=C(C=C1)C(C1=CC=CC=C1Cl)C(Cl)(Cl)Cl		InChI=1S/C14H9Cl5/c15-10-7-5-9(6-8-10)13(14(17,18)19)11-3-1-2-4-12(11)16/h1-8,13H	CVUGPAFCQJIYDT-UHFFFAOYSA-N
10	Section 2.1, Box 1	Name	PCB 150	2,2',3,4',6,6'-HexaCB				C12H4Cl6	68194-08-1		DTXSID9074197	63075	ClC1=CC(Cl)=C(C(Cl)=C1)C1=C(Cl)C(Cl)=CC=C1Cl		InChI=1S/C12H4Cl6/c13-5-3-8(16)10(9(17)4-5)11-6(14)1-2-7(15)12(11)18/h1-4H	RPPNJBZNXQNKNM-UHFFFAOYSA-N
11	Section 2.1, 2.4	Name	6PPD-quinone	2-anilino-5-(4-methylpentan-2-ylamino)cyclohexa-2,5-diene-1,4-dione	6PPD-Q	N-(1,3dimethylbutyl)-N?-phenyl-p-phenylenediamine-quinone		C18H22N2O2	2754428-18-5		DTXSID30103484	154926030	CC(C)CC(C)NC1=CC(=O)C(=CC1=O)NC2=CC=CC=C2		InChI=1S/C18H22N2O2/c1-12(2)9-13(3)19-15-10-18(22)16(11-17(15)21)20-14-7-5-4-6-8-14/h4-8,10-13,19-20H,9H2,1-3H3	UBMGKRIXKUIXFQ-UHFFFAOYSA-N
12	Section 2.1	Structure	(S)-6PPD-quinone	2-anilino-5-{[(2S)-4-methylpentan-2-yl]amino}cyclohexa-2,5-diene-1,4-dione				C18H22N2O2					C[C@@H](CC(C)C)NC1=CC(=O)C(Nc2ccccc2)=CC1=O		InChI=1S/C18H22N2O2/c1-12(2)9-13(3)19-15-10-18(22)16(11-17(15)21)20-14-7-5-4-6-8-14/h4-8,10-13,19-20H,9H2,1-3H3/t13-/m0/s1	UBMGKRIXKUIXFQ-ZDUSSCGKSA-N
13	Section 2.1	Structure	(R)-6PPD-quinone	2-anilino-5-{[(2R)-4-methylpentan-2-yl]amino}cyclohexa-2,5-diene-1,4-dione				C18H22N2O2					C[C@H](CC(C)C)NC1=CC(=O)C(Nc2ccccc2)=CC1=O		InChI=1S/C18H22N2O2/c1-12(2)9-13(3)19-15-10-18(22)16(11-17(15)21)20-14-7-5-4-6-8-14/h4-8,10-13,19-20H,9H2,1-3H3/t13-/m1/s1	UBMGKRIXKUIXFQ-CYBMUJFWSA-N
14	Section 2.3, SI 2	SMILES	1,2,5,6,9,10-Hexabromocyclododecane	HBCD	1,2,5,6,9,10-HBCD		HBCDD	C12H18Br6	3194-55-6	23774-70-1	DTXSID4027527	18529	BrC1C(Br)CCC(Br)C(Br)CCC(Br)C(Br)CC1		InChI=1S/C12H18Br6/c13-7-1-2-8(14)10(16)5-6-12(18)11(17)4-3-9(7)15/h7-12H,1-6H2	DEIGXXQKDWULML-UHFFFAOYSA-N			HBCD no stereo
15	Section 2.1, 2.4	Name	Hexabromocyclododecane					C12H18Br6	25637-99-4	22374-57-8	DTXSID8025383			[*]C1([*])C([*])([*])C([*])([*])C([*])([*])C([*])([*])C([*])([*])C([*])([*])C([*])([*])C([*])([*])C([*])([*])C([*])([*])C1([*])[*] |$_R1;;_R1;;_R1;_R1;;_R1;_R1;;_R1;_R1;;_R1;_R1;;_R1;_R1;;_R1;_R1;;_R1;_R1;;_R1;_R1;;_R1;_R1;;_R1;_R1;;_R1;_R1$,RG:_R1={Br* |$;_AP1$,lp:0:3|},LOG={_R1:;H;6}|					HBCD generic
16	Section 2.1	Name	endosulphan	(5aR,9R,9aS)-6,7,8,9,10,10-Hexachloro-1,5,5a,6,9,9a-hexahydro-3H-6,9-methano-3lambda~4~-2,4,3lambda~4~-benzodioxathiepin-3-one	endosulfan I			C9H6Cl6O3S	959-98-8		DTXSID9037539	12309460	O=S1OC[C@@H]2[C@H](CO1)[C@]1(C([C@]2(Cl)C(=C1Cl)Cl)(Cl)Cl)Cl		InChI=1S/C9H6Cl6O3S/c10-5-6(11)8(13)4-2-18-19(16)17-1-3(4)7(5,12)9(8,14)15/h3-4H,1-2H2/t3-,4+,7-,8+,19?	RDYMFSUJUZBWLH-AZVNHNRSSA-N
17	Section 2.1	Name	methenamine	Methenamine	1,3,5,7-Tetraazatricyclo[3.3.1.1~3,7~]decane			C6H12N4	100-97-0		DTXSID6020692	4101	C1N2CN3CN1CN(C2)C3		InChI=1S/C6H12N4/c1-7-2-9-4-8(1)5-10(3-7)6-9/h1-6H2	VKYKSIONXSXAKP-UHFFFAOYSA-N
18	Section 2.2	Name	6-OH BDE-68	6-Hydroxy-2,3',4,5'-tetrabromodiphenyl ether	6-Hydroxy-2,3',4,5'-tetrabromodiphenyl ether	6-OH BDE 68		C12H6Br4O2					Brc1cc(O)c(c(c1)Br)Oc1cc(Br)cc(c1)Br		InChI=1S/C12H6Br4O2/c13-6-1-7(14)3-9(2-6)18-12-10(16)4-8(15)5-11(12)17/h1-5,17H	FPVYHTCGBXMUIU-UHFFFAOYSA-N
19	Section 2.2	Name	PBDE 68	2,4-Dibromo-1-(3,5-dibromophenoxy)benzene	2,3',4,5'-tetrabromodiphenyl ether	BDE 68	PBDE 68	C12H6Br4O	446254-38-2		DTXSID50879889	86208510	Brc1ccc(c(c1)Br)Oc1cc(Br)cc(c1)Br		InChI=1S/C12H6Br4O/c13-7-1-2-12(11(16)6-7)17-10-4-8(14)3-9(15)5-10/h1-6H	UFWGRLCUOLLWAO-UHFFFAOYSA-N
20	Section 2.2	CID	Perfluorooctanesulfonate					C8F17O3S	45298-90-6		DTXSID80108992	3736298	[O-]S(=O)(=O)C(F)(F)C(F)(F)C(F)(F)C(F)(F)C(F)(F)C(F)(F)C(F)(F)C(F)(F)F		InChI=1S/C8HF17O3S/c9-1(10,3(13,14)5(17,18)7(21,22)23)2(11,12)4(15,16)6(19,20)8(24,25)29(26,27)28/h(H,26,27,28)/p-1	YFSUTJLHUFNCNZ-UHFFFAOYSA-M			PFOS
21	Section 2.2	CID	Lithium perfluorooctanesulfonate					C8F17LiO3S	29457-72-5		DTXSID2032421	23677927	[Li+].[O-]S(=O)(=O)C(F)(F)C(F)(F)C(F)(F)C(F)(F)C(F)(F)C(F)(F)C(F)(F)C(F)(F)F		InChI=1S/C8HF17O3S.Li/c9-1(10,3(13,14)5(17,18)7(21,22)23)2(11,12)4(15,16)6(19,20)8(24,25)29(26,27)28;/h(H,26,27,28);/q;+1/p-1	XVCUGNWRDDNCRD-UHFFFAOYSA-M			PFOS Salt
22	Section 2.2	CID	Potassium perfluorooctanesulfonate					C8F17KO3S	2795-39-3		DTXSID8037706	23669238	[K+].[O-]S(=O)(=O)C(F)(F)C(F)(F)C(F)(F)C(F)(F)C(F)(F)C(F)(F)C(F)(F)C(F)(F)F		InChI=1S/C8HF17O3S.K/c9-1(10,3(13,14)5(17,18)7(21,22)23)2(11,12)4(15,16)6(19,20)8(24,25)29(26,27)28;/h(H,26,27,28);/q;+1/p-1	WFRUBUQWJYMMRQ-UHFFFAOYSA-M			PFOS Salt
23	Section 2.2	CID	Ammonium perfluorooctanesulfonate					C8H4F17NO3S	29081-56-9		DTXSID9067435	120124; 15607692	[NH4+].[O-]S(=O)(=O)C(F)(F)C(F)(F)C(F)(F)C(F)(F)C(F)(F)C(F)(F)C(F)(F)C(F)(F)F		InChI=1S/C8HF17O3S.H3N/c9-1(10,3(13,14)5(17,18)7(21,22)23)2(11,12)4(15,16)6(19,20)8(24,25)29(26,27)28;/h(H,26,27,28);1H3	UAWBWGUIUMQJIT-UHFFFAOYSA-N			PFOS Salt
24	Section 2.2	CID	Triethylammonium perfluorooctane sulfonate					C14H16F17NO3S	54439-46-2		DTXSID101033033	138489998	CC[NH+](CC)CC.[O-]S(=O)(=O)C(F)(F)C(F)(F)C(F)(F)C(F)(F)C(F)(F)C(F)(F)C(F)(F)C(F)(F)F		InChI=1S/C8HF17O3S.C6H15N/c9-1(10,3(13,14)5(17,18)7(21,22)23)2(11,12)4(15,16)6(19,20)8(24,25)29(26,27)28;1-4-7(5-2)6-3/h(H,26,27,28);4-6H2,1-3H3	QCCJRRYXJSOBIM-UHFFFAOYSA-N			PFOS Salt
25	Section 2.2	Name	dichloromethane	Dichloromethane	Dichloromethane			CH2Cl2	75-09-02		DTXSID0020868	6344	ClCCl		InChI=1S/CH2Cl2/c2-1-3/h1H2	YMWUJEATGCHHMB-UHFFFAOYSA-N
26	Section 2.3, SI 2, Figure SI 1	SMILES	rel-(1R,2R,5S,6R,9R,10S)-1,2,5,6,9,10-hexabromocyclododecane	(±)-alpha-HBCD		alpha-Hexabromocyclododecane		C12H18Br6	134237-50-6		DTXSID00873771		Br[C@H]1[C@H](Br)CC[C@H](Br)[C@H](Br)CC[C@@H](Br)[C@@H](Br)CC1		InChI=1S/C12H18Br6/c13-7-1-2-8(14)10(16)5-6-12(18)11(17)4-3-9(7)15/h7-12H,1-6H2/t7-,8-,9+,10+,11-,12-/m1/s1	DEIGXXQKDWULML-PQTSNVLCSA-N	InChI=1/C12H18Br6/c13-7-1-2-8(14)10(16)5-6-12(18)11(17)4-3-9(7)15/h7-12H,1-6H2/t7-,8-,9+,10+,11-,12-/s2	DEIGXXQKDWULML-WETDGMMTNA-N	alpha-HBCD isomer (mixture of enatiomers)
27	Section 2.3, SI 2, Figure SI 1	SMILES	(1R,2S,5S,6R,9S,10S)-1,2,5,6,9,10-Hexabromocyclododecane	(+)-alpha-HBCD		(+)-alpha-Hexabromocyclododecane		C12H18Br6	138257-19-9		DTXSID501016675	73425481	Br[C@@H]1[C@@H](Br)CC[C@@H](Br)[C@@H](Br)CC[C@H](Br)[C@H](Br)CC1		InChI=1S/C12H18Br6/c13-7-1-2-8(14)10(16)5-6-12(18)11(17)4-3-9(7)15/h7-12H,1-6H2/t7-,8-,9+,10+,11-,12-/m0/s1	DEIGXXQKDWULML-URIQBSJHSA-N			alpha-HBCD enantiomer
28	Section 2.3, SI 2, Figure SI 1	SMILES	(1R,2R,5S,6R,9R,10S)-1,2,5,6,9,10-hexabromocyclododecane	(-)-alpha-HBCD		(-)-alpha-Hexabromocyclododecane		C12H18Br6	678970-15-5		DTXSID401016672	11763618	Br[C@H]1[C@H](Br)CC[C@H](Br)[C@H](Br)CC[C@@H](Br)[C@@H](Br)CC1		InChI=1S/C12H18Br6/c13-7-1-2-8(14)10(16)5-6-12(18)11(17)4-3-9(7)15/h7-12H,1-6H2/t7-,8-,9+,10+,11-,12-/m1/s1	DEIGXXQKDWULML-PQTSNVLCSA-N			alpha-HBCD enantiomer
29	Section 2.3, SI 2, Figure SI 1	SMILES	rel-(1R,2S,5R,6R,9R,10S)-1,2,5,6,9,10-Hexabromocyclododecane	(±)-beta-HBCD		beta-HBCD		C12H18Br6	134237-51-7		DTXSID60873772		Br[C@H]1[C@H](Br)CC[C@@H](Br)[C@@H](Br)CC[C@@H](Br)[C@@H](Br)CC1		InChI=1S/C12H18Br6/c13-7-1-2-8(14)10(16)5-6-12(18)11(17)4-3-9(7)15/h7-12H,1-6H2/t7-,8-,9-,10+,11+,12-/m1/s1	DEIGXXQKDWULML-UFVWWTPHSA-N	InChI=1/C12H18Br6/c13-7-1-2-8(14)10(16)5-6-12(18)11(17)4-3-9(7)15/h7-12H,1-6H2/t7-,8-,9-,10+,11+,12-/s2	DEIGXXQKDWULML-FOUKJZKRNA-N	beta-HBCD isomer (mixture of enatiomers)
30	Section 2.3, SI 2, Figure SI 1	SMILES	(1R,2S,5R,6S,9S,10S)-1,2,5,6,9,10-hexabromocyclododecane	(+)-beta-HBCD		(+)-beta-Hexabromocyclododecane		C12H18Br6	678970-16-6		DTXSID30467127	11479239	Br[C@H]1[C@@H](Br)CC[C@H](Br)[C@@H](Br)CC[C@@H](Br)[C@@H](Br)CC1		InChI=1S/C12H18Br6/c13-7-1-2-8(14)10(16)5-6-12(18)11(17)4-3-9(7)15/h7-12H,1-6H2/t7-,8-,9-,10+,11+,12-/m0/s1	DEIGXXQKDWULML-WUFAPUTGSA-N			beta-HBCD enatiomer
31	Section 2.3, SI 2, Figure SI 1	SMILES	(1R,2R,5R,6S,9R,10S)-1,2,5,6,9,10-Hexabromocyclododecane	(-)-beta-HBCD		(-)-beta-Hexabromocyclododecane		C12H18Br6	138257-18-8	169102-58-3	DTXSID201016676	13040187	Br[C@@H]1[C@H](Br)CC[C@@H](Br)[C@H](Br)CC[C@H](Br)[C@H](Br)CC1		InChI=1S/C12H18Br6/c13-7-1-2-8(14)10(16)5-6-12(18)11(17)4-3-9(7)15/h7-12H,1-6H2/t7-,8-,9-,10+,11+,12-/m1/s1	DEIGXXQKDWULML-UFVWWTPHSA-N			beta-HBCD enatiomer
32	Section 2.3, SI 2, Figure SI 1	SMILES	rel-(1R,2R,5R,6S,9S,10R)-1,2,5,6,9,10-Hexabromocyclododecane	(±)-gamma-HBCD		gamma-Hexabromocyclododecane		C12H18Br6	134237-52-8			1255074	Br[C@H]1[C@H](Br)CC[C@@H](Br)[C@@H](Br)CC[C@H](Br)[C@H](Br)CC1		InChI=1S/C12H18Br6/c13-7-1-2-8(14)10(16)5-6-12(18)11(17)4-3-9(7)15/h7-12H,1-6H2/t7-,8-,9-,10+,11-,12+/m1/s1	DEIGXXQKDWULML-MOCCIAMBSA-N	InChI=1/C12H18Br6/c13-7-1-2-8(14)10(16)5-6-12(18)11(17)4-3-9(7)15/h7-12H,1-6H2/t7-,8-,9-,10+,11-,12+/s2	DEIGXXQKDWULML-XQAVEVCWNA-N	gamma-HBCD isomer (mixture of enatiomers)
33	Section 2.3, SI 2, Figure SI 1	SMILES	(1R,2S,5S,6S,9S,10R)-1,2,5,6,9,10-Hexabromocyclododecane	(-)-gamma-HBCD		(1R,2S,5S,6S,9S,10R)-1,2,5,6,9,10-Hexabromocyclododecane		C12H18Br6	169102-57-2		DTXSID80776039	71350230	Br[C@@H]1[C@@H](Br)CC[C@H](Br)[C@H](Br)CC[C@@H](Br)[C@@H](Br)CC1		InChI=1S/C12H18Br6/c13-7-1-2-8(14)10(16)5-6-12(18)11(17)4-3-9(7)15/h7-12H,1-6H2/t7-,8-,9-,10+,11-,12+/m0/s1	DEIGXXQKDWULML-IQMQYZSSSA-N			gamma-HBCD enantiomer
34	Section 2.3, SI 2, Figure SI 1	SMILES	(1R,2R,5R,6S,9S,10R)-1,2,5,6,9,10-hexabromocyclododecane	(+)-gamma-HBCD		(+)-gamma-Hexabromocyclododecane		C12H18Br6	678970-17-7		DTXSID20873773; DTXSID20873773	11377211	Br[C@H]1[C@H](Br)CC[C@@H](Br)[C@@H](Br)CC[C@H](Br)[C@H](Br)CC1		InChI=1S/C12H18Br6/c13-7-1-2-8(14)10(16)5-6-12(18)11(17)4-3-9(7)15/h7-12H,1-6H2/t7-,8-,9-,10+,11-,12+/m1/s1	DEIGXXQKDWULML-MOCCIAMBSA-N			gamma-HBCD enantiomer
35	Section 2.3, SI 2, Figure SI 1	SMILES	(1R,2S,5R,6S,9S,10R)-1,2,5,6,9,10-hexabromocyclododecane	delta-HBCD		delta-Hexabromocyclododecane		C12H18Br6	65701-47-5	1380399-88-1; 1509953-21-2	DTXSID801016850	76962745	Br[C@H]1[C@@H](Br)CC[C@@H](Br)[C@@H](Br)CC[C@H](Br)[C@H](Br)CC1		InChI=1S/C12H18Br6/c13-7-1-2-8(14)10(16)5-6-12(18)11(17)4-3-9(7)15/h7-12H,1-6H2/t7-,8-,9+,10+,11-,12+	DEIGXXQKDWULML-FPRGPCMUSA-N			delta-HBCD isomer
36	Section 2.3, SI 2, Figure SI 2	SMILES	(1R,2S,5R,6S,9R,10S)-1,2,5,6,9,10-hexabromocyclododecane	epsilon-HBCD		epsilon-Hexabromocyclododecane		C12H18Br6	4736-49-6	1380399-89-2	DTXSID601342902	76962744	Br[C@H]1[C@@H](Br)CC[C@@H](Br)[C@@H](Br)CC[C@@H](Br)[C@@H](Br)CC1		InChI=1S/C12H18Br6/c13-7-1-2-8(14)10(16)5-6-12(18)11(17)4-3-9(7)15/h7-12H,1-6H2/t7-,8+,9+,10-,11-,12+	DEIGXXQKDWULML-KUDAMMAASA-N			epsilon-HBCD isomer
37	Section 2.3, SI 2, Figure SI 2	SMILES	(1R,2R,5S,6R,9S,10S)-1,2,5,6,9,10-hexabromocyclododecane	zeta-HBCD		zeta-Hexabromocyclododecane		C12H18Br6	878049-06-0	1380399-86-9	DTXSID201342900	76962748	Br[C@@H]1[C@H](Br)CC[C@H](Br)[C@@H](Br)CC[C@@H](Br)[C@H](Br)CC1		InChI=1S/C12H18Br6/c13-7-1-2-8(14)10(16)5-6-12(18)11(17)4-3-9(7)15/h7-12H,1-6H2/t7-,8+,9-,10-,11+,12+	DEIGXXQKDWULML-FIYRRUHQSA-N			zeta-HBCD isomer
38	Section 2.3, SI 2, Figure SI 2	SMILES	rel-(1R,2S,5S,6S,9S,10S)-1,2,5,6,9,10-hexabromocyclododecane	(±)-eta-HBCD		eta-Hexabromocyclododecane		C12H18Br6	1392102-29-2				Br[C@H]1[C@@H](Br)CC[C@@H](Br)[C@H](Br)CC[C@@H](Br)[C@H](Br)CC1		InChI=1S/C12H18Br6/c13-7-1-2-8(14)10(16)5-6-12(18)11(17)4-3-9(7)15/h7-12H,1-6H2/t7-,8-,9-,10-,11-,12+/m1/s1	DEIGXXQKDWULML-ZKSVUJDCSA-N	InChI=1/C12H18Br6/c13-7-1-2-8(14)10(16)5-6-12(18)11(17)4-3-9(7)15/h7-12H,1-6H2/t7-,8-,9-,10-,11-,12+/s2	DEIGXXQKDWULML-ZGNCJFCSNA-N	eta-HBCD isomer (mixture of enatiomers)
39	Section 2.3, SI 2, Figure SI 2	SMILES	(1R,2S,5S,6S,9S,10S)-1,2,5,6,9,10-Hexabromocyclododecane			(1R,2S,5S,6S,9S,10S)-1,2,5,6,9,10-Hexabromocyclododecane		C12H18Br6	1380399-87-0		DTXSID401342851	76962746	Br[C@@H]1[C@@H](Br)CC[C@H](Br)[C@@H](Br)CC[C@H](Br)[C@H](Br)CC1		InChI=1S/C12H18Br6/c13-7-1-2-8(14)10(16)5-6-12(18)11(17)4-3-9(7)15/h7-12H,1-6H2/t7-,8-,9-,10-,11-,12+/m0/s1	DEIGXXQKDWULML-SDONNHMOSA-N			eta-HBCD enantiomer
40	Section 2.3, SI 2, Figure SI 2	SMILES	(1R,2R,5R,6R,9R,10S)-1,2,5,6,9,10-hexabromocyclododecane			(1R,2S,5R,6R,9R,10R)-1,2,5,6,9,10-Hexabromocyclododecane		C12H18Br6	878049-08-2		DTXSID901342901	76962747	Br[C@@H]1[C@H](Br)CC[C@@H](Br)[C@H](Br)CC[C@@H](Br)[C@H](Br)CC1		InChI=1S/C12H18Br6/c13-7-1-2-8(14)10(16)5-6-12(18)11(17)4-3-9(7)15/h7-12H,1-6H2/t7-,8-,9-,10-,11-,12+/m1/s1	DEIGXXQKDWULML-ZKSVUJDCSA-N			eta-HBCD enantiomer
41	Section 2.3, SI 2, Figure SI 2	SMILES	(1R,2R,5R,6S,9S,10S)-1,2,5,6,9,10-hexabromocyclododecane	theta-HBCD		theta-Hexabromocyclododecane		C12H18Br6	878049-07-1	138257-17-7	DTXSID001334111	25021734	Br[C@@H]1[C@H](Br)CC[C@@H](Br)[C@H](Br)CC[C@H](Br)[C@@H](Br)CC1		InChI=1S/C12H18Br6/c13-7-1-2-8(14)10(16)5-6-12(18)11(17)4-3-9(7)15/h7-12H,1-6H2/t7-,8-,9-,10+,11+,12+	DEIGXXQKDWULML-FVMMHNCTSA-N			theta-HBCD isomer
42	Section 2.3, SI 2, Figure SI 2	SMILES	rel-(1R,2R,5S,6S,9S,10S)-1,2,5,6,9,10-Hexabromocyclododecane	(±)-iota-HBCD		iota-hexabromocyclododecane		C12H18Br6	1392102-30-5				Br[C@@H]1[C@@H](Br)CC[C@@H](Br)[C@H](Br)CC[C@@H](Br)[C@H](Br)CC1		InChI=1S/C12H18Br6/c13-7-1-2-8(14)10(16)5-6-12(18)11(17)4-3-9(7)15/h7-12H,1-6H2/t7-,8-,9-,10-,11+,12+/m1/s1	DEIGXXQKDWULML-JKCCIXDMSA-N	InChI=1/C12H18Br6/c13-7-1-2-8(14)10(16)5-6-12(18)11(17)4-3-9(7)15/h7-12H,1-6H2/t7-,8-,9-,10-,11+,12+/s2	DEIGXXQKDWULML-KVXCCUIQNA-N	iota-HBCD isomer (mixture of enatiomers)
43	Section 2.3, SI 2, Figure SI 2	SMILES	(1R,2R,5R,6R,9S,10S)-1,2,5,6,9,10-hexabromocyclododecane			(1S,2S,5R,6R,9R,10R)-1,2,5,6,9,10-Hexabromocyclododecane		C12H18Br6	878049-05-9		DTXSID701342898	76962751	Br[C@@H]1[C@@H](Br)CC[C@@H](Br)[C@H](Br)CC[C@@H](Br)[C@H](Br)CC1		InChI=1S/C12H18Br6/c13-7-1-2-8(14)10(16)5-6-12(18)11(17)4-3-9(7)15/h7-12H,1-6H2/t7-,8-,9-,10-,11+,12+/m1/s1	DEIGXXQKDWULML-JKCCIXDMSA-N			iota-HBCD enantiomer
44	Section 2.3, SI 2, Figure SI 2	SMILES	(1R,2R,5S,6S,9S,10S)-1,2,5,6,9,10-Hexabromocyclododecane			(1R,2R,5S,6S,9S,10S)-1,2,5,6,9,10-Hexabromocyclododecane		C12H18Br6	1380399-85-8		DTXSID701342848	76962750	Br[C@@H]1[C@@H](Br)CC[C@H](Br)[C@@H](Br)CC[C@@H](Br)[C@H](Br)CC1		InChI=1S/C12H18Br6/c13-7-1-2-8(14)10(16)5-6-12(18)11(17)4-3-9(7)15/h7-12H,1-6H2/t7-,8-,9-,10-,11+,12+/m0/s1	DEIGXXQKDWULML-DCHHYWPUSA-N			iota-HBCD enantiomer
45	Section 2.3, SI 2, Figure SI 2	SMILES	(1R,2R,5R,6R,9R,10R)-1,2,5,6,9,10-Hexabromocyclododecane	(±)-kappa-HBCD		kappa-Hexabromocyclododecane		C12H18Br6	1392102-31-6		DTXSID701334112		Br[C@H]1[C@H](Br)CC[C@@H](Br)[C@H](Br)CC[C@@H](Br)[C@H](Br)CC1		InChI=1S/C12H18Br6/c13-7-1-2-8(14)10(16)5-6-12(18)11(17)4-3-9(7)15/h7-12H,1-6H2/t7-,8-,9-,10-,11-,12-/m1/s1	DEIGXXQKDWULML-PAUJSFGCSA-N	InChI=1/C12H18Br6/c13-7-1-2-8(14)10(16)5-6-12(18)11(17)4-3-9(7)15/h7-12H,1-6H2/t7-,8-,9-,10-,11-,12-/s2	DEIGXXQKDWULML-SGXCZKSUNA-N	kappa-HBCD isomer (mixture of enatiomers)
46	Section 2.3, SI 2, Figure SI 2	SMILES	(1S,2S,5S,6S,9S,10S)-1,2,5,6,9,10-hexabromocyclododecane			(1S,2S,5S,6S,9S,10S)-1,2,5,6,9,10-hexabromocyclododecane		C12H18Br6	1380399-84-7		DTXSID101342852	76962749	Br[C@@H]1[C@@H](Br)CC[C@H](Br)[C@@H](Br)CC[C@H](Br)[C@@H](Br)CC1		InChI=1S/C12H18Br6/c13-7-1-2-8(14)10(16)5-6-12(18)11(17)4-3-9(7)15/h7-12H,1-6H2/t7-,8-,9-,10-,11-,12-/m0/s1	DEIGXXQKDWULML-ZNSCXOEOSA-N			kappa-HBCD enantiomer
47	Section 2.3, SI 2, Figure SI 2	SMILES	(1R,2R,5R,6R,9R,10R)-1,2,5,6,9,10-Hexabromocyclododecane			(1R,2R,5R,6R,9R,10R)-1,2,5,6,9,10-Hexabromocyclododecane		C12H18Br6	878049-04-8		DTXSID401342899	13040188	Br[C@H]1[C@H](Br)CC[C@@H](Br)[C@H](Br)CC[C@@H](Br)[C@H](Br)CC1		InChI=1S/C12H18Br6/c13-7-1-2-8(14)10(16)5-6-12(18)11(17)4-3-9(7)15/h7-12H,1-6H2/t7-,8-,9-,10-,11-,12-/m1/s1	DEIGXXQKDWULML-PAUJSFGCSA-N			kappa-HBCD enantiomer
48	Section 2.3, SI 2, Table SI 2	Structure	Atrazine	6-Chloro-N-Ethyl-N?-(1-methylethyl)-1,3,5-triazine-2,4-diamine	2-Chloro-4-ethylamino-6-isopropylamino-1,3,5-triazine			C8H14ClN5	1912-24-9	11121-31-6; 12040-45-8; 12797-72-7; 39400-72-1; 69771-31-9; 93616-39-8	DTXSID9020112	2256	CCNC1=NC(NC(C)C)=NC(Cl)=N1		InChI=1S/C8H14ClN5/c1-4-10-7-12-6(9)13-8(14-7)11-5(2)3/h5H,4H2,1-3H3,(H2,10,11,12,13,14)	MXWJVTOOROXGIU-UHFFFAOYSA-N			Atrazine
49	Section 2.3, SI 2, Table SI 2	Structure	Atrazine Tautomer								DTXSID9020112	2256	C(N=C1NC(=NC(=N1)Cl)NC(C)C)C		InChI=1S/C8H14ClN5/c1-4-10-7-12-6(9)13-8(14-7)11-5(2)3/h5H,4H2,1-3H3,(H2,10,11,12,13,14)	MXWJVTOOROXGIU-UHFFFAOYSA-N			Atrazine tautomer
50	Section 2.3, SI 2, Table SI 2	Structure	Atrazine Tautomer								DTXSID9020112	2256	C(N=C1N=C(N=C(N1)Cl)NC(C)C)C		InChI=1S/C8H14ClN5/c1-4-10-7-12-6(9)13-8(14-7)11-5(2)3/h5H,4H2,1-3H3,(H2,10,11,12,13,14)	MXWJVTOOROXGIU-UHFFFAOYSA-N			Atrazine tautomer
51	Section 2.3, SI 2, Table SI 2	Structure	Atrazine Tautomer								DTXSID9020112	2256	C(NC1=NC(NC(=N1)Cl)=NC(C)C)C		InChI=1S/C8H14ClN5/c1-4-10-7-12-6(9)13-8(14-7)11-5(2)3/h5H,4H2,1-3H3,(H2,10,11,12,13,14)	MXWJVTOOROXGIU-UHFFFAOYSA-N			Atrazine tautomer
52	Section 2.3, SI 2, Table SI 2	Structure	Atrazine Tautomer								DTXSID9020112	2256	C(NC1=NC(=NC(N1)=NC(C)C)Cl)C		InChI=1S/C8H14ClN5/c1-4-10-7-12-6(9)13-8(14-7)11-5(2)3/h5H,4H2,1-3H3,(H2,10,11,12,13,14)	MXWJVTOOROXGIU-UHFFFAOYSA-N			Atrazine tautomer
53	Section 2.4	Name	trichloropyrene		Trichloropyrene	Cl3Pyr		C16H7Cl3	83690-29-3
54	Section 2.4	Name	technical chlordane	Technical chlordane	Chlordane	Corodane			12789-03-6	52002-35-4	DTXSID5023954
55	Section 2.4	Name	chlordane	Toxichlor	1,2,4,5,6,7,8,8-Octachloro-2,3,3a,4,7,7a-hexahydro-4,7-methano-1H-indene			C10H6Cl8	57-74-9	39400-80-1; 53637-13-1	DTXSID7020267	5993	ClC12C3C(C(Cl)(C1(Cl)Cl)C(Cl)=C2Cl)C(Cl)C(Cl)C3		InChI=1S/C10H6Cl8/c11-3-1-2-4(5(3)12)9(16)7(14)6(13)8(2,15)10(9,17)18/h2-5H,1H2	BIWJNBZANLAXMG-UHFFFAOYSA-N
56	Section 2.4	Name	nonachlor	Nonachlor	1,2,3,4,5,6,7,8,8-Nonachloro-2,3,3a,4,7,7a-hexahydro-1H-4,7-methanoindene			C10H5Cl9	3734-49-4		DTXSID8042214		ClC1C(Cl)C2C(C1Cl)C1(Cl)C(Cl)=C(Cl)C2(Cl)C1(Cl)Cl		InChI=1S/C10H5Cl9/c11-3-1-2(4(12)5(3)13)9(17)7(15)6(14)8(1,16)10(9,18)19/h1-5H	OCHOKXCPKDPNQU-UHFFFAOYSA-N
57	Section 2.4	Name	cis-nonachlor	cis-Nonachlordane	(1R,2s,3S,3aR,4S,7R,7aS)-1,2,3,4,5,6,7,8,8-Nonachloro-2,3,3a,4,7,7a-hexahydro-1H-4,7-methanoindene			C10H5Cl9	5103-73-1		DTXSID40872581	19520	[H][C@]12[C@H](Cl)[C@H](Cl)[C@H](Cl)[C@@]1([H])[C@]1(Cl)C(Cl)=C(Cl)[C@]2(Cl)C1(Cl)Cl		InChI=1S/C10H5Cl9/c11-3-1-2(4(12)5(3)13)9(17)7(15)6(14)8(1,16)10(9,18)19/h1-5H/t1-,2+,3+,4-,5+,8-,9-/m0/s1	OCHOKXCPKDPNQU-BGAPZTRRSA-N
58	Section 2.4	Name	trans-nonachlor	trans-Nonachlor	(1R,2R,3S,7R,7aS)-1,2,3,4,5,6,7,8,8-Nonachloro-2,3,3a,4,7,7a-hexahydro-1H-4,7-methanoindene			C10H5Cl9	39765-80-5		DTXSID5052709		[H][C@]12[C@H](Cl)[C@@H](Cl)[C@H](Cl)[C@@]1([H])[C@@]1(Cl)C(Cl)=C(Cl)[C@]2(Cl)C1(Cl)Cl		InChI=1S/C10H5Cl9/c11-3-1-2(4(12)5(3)13)9(17)7(15)6(14)8(1,16)10(9,18)19/h1-5H/t1-,2+,3+,4-,5-,8+,9-	OCHOKXCPKDPNQU-DFACZZRHSA-N
59	Section SI 3, Figure SI 3	SMILES	Ethane	Ethane				C2H6	74-84-0		DTXSID6026377	6324	CC		InChI=1S/C2H6/c1-2/h1-2H3	OTMSDBZUPAUEDD-UHFFFAOYSA-N
60	Section SI 3, Figure SI 3	SMILES	Ethene	Ethylene				C2H4	74-85-1		DTXSID1026378	6325	C=C		InChI=1S/C2H4/c1-2/h1-2H2	VGGSQFUCUMXWEO-UHFFFAOYSA-N
61	Section SI 3, Figure SI 3	SMILES	Ethyne	Acetylene				C2H2	74-86-2		DTXSID6026379	6326	C#C		InChI=1S/C2H2/c1-2/h1-2H	HSFWRNGVRCDJHI-UHFFFAOYSA-N
62	Section SI 3, Figure SI 3	SMILES	Nitroethane					C2H5NO2	79-24-3		DTXSID8020969	6587	CC[N+]([O-])=O		InChI=1S/C2H5NO2/c1-2-3(4)5/h2H2,1H3	MCSAJNNLRCFZED-UHFFFAOYSA-N
63	Section SI 3, Figure SI 3	SMILES	2-Chlorotoluene	1-Chloro-2-methylbenzene				C7H7Cl	95-49-8		DTXSID8023977	7238	CC1=C(Cl)C=CC=C1		InChI=1S/C7H7Cl/c1-6-4-2-3-5-7(6)8/h2-5H,1H3	IBSQPLPBRSHTTG-UHFFFAOYSA-N
